# Supplementary material for: Bedtime Procrastination Partially Mediates the Impact of Personality Characteristics on Daytime Fatigue Resulting From Sleep Deficiency
Source: Front Neurosci. 2021 Sep 24;15:727440. doi: 10.3389/fnins.2021.727440 (PMC8497884; doi:10.3389/fnins.2021.727440)
Supplement: Supplementary file 1 [file Data_Sheet_1.ZIP]

Archive with 1 entries (1 files):
- lavaan syntax for mediation models.r
