# Supplementary material for: Bedtime Procrastination Partially Mediates the Impact of Personality Characteristics on Daytime Fatigue Resulting From Sleep Deficiency
Source: Front Neurosci. 2021 Sep 24;15:727440. doi: 10.3389/fnins.2021.727440 (PMC8497884; doi:10.3389/fnins.2021.727440)
Supplement: Supplementary file 1 [file Data_Sheet_1.ZIP › lavaan syntax for mediation models.r]

# MEDIATION MODEL 1.

  # --------------------------------------------------
  # lavaan syntax of mediation model generated by JASP
  # --------------------------------------------------

# dependent regression
Fatigue ~ b11*ZBPS + c11*Neuroticism + c12*Agreeableness + c13*Conscientiousness + c14*Extraversion + c15*Openness_Intellect

# mediator regression
BPS ~ a11*Neuroticism + a12*Agreeableness + a13*Conscientiousness + a14*Extraversion + a15*Openness_Intellect

# effect decomposition
# y1 ~ x1
ind_x1_m1_y1 := a11*b11
ind_x1_y1    := ind_x1_m1_y1
tot_x1_y1    := ind_x1_y1 + c11

# y1 ~ x2
ind_x2_m1_y1 := a12*b11
ind_x2_y1    := ind_x2_m1_y1
tot_x2_y1    := ind_x2_y1 + c12

# y1 ~ x3
ind_x3_m1_y1 := a13*b11
ind_x3_y1    := ind_x3_m1_y1
tot_x3_y1    := ind_x3_y1 + c13

# y1 ~ x4
ind_x4_m1_y1 := a14*b11
ind_x4_y1    := ind_x4_m1_y1
tot_x4_y1    := ind_x4_y1 + c14

# y1 ~ x5
ind_x5_m1_y1 := a15*b11
ind_x5_y1    := ind_x5_m1_y1
tot_x5_y1    := ind_x5_y1 + c15

# --------------------------------------------------------------------------------------

# MEDIATION MODEL 2.

  # --------------------------------------------------
  # lavaan syntax of mediation model generated by JASP
  # --------------------------------------------------

# dependent regression
Fatigue ~ b11*ZBPS + c11*Industriousness_C + c12*Orderliness_C + c13*Volatility_N + c14*Withdrawal_N

# mediator regression
BPS ~ a11*Industriousness_C + a12*Orderliness_C + a13*Volatility_N + a14*Withdrawal_N

# effect decomposition
# y1 ~ x1
ind_x1_m1_y1 := a11*b11
ind_x1_y1    := ind_x1_m1_y1
tot_x1_y1    := ind_x1_y1 + c11

# y1 ~ x2
ind_x2_m1_y1 := a12*b11
ind_x2_y1    := ind_x2_m1_y1
tot_x2_y1    := ind_x2_y1 + c12

# y1 ~ x3
ind_x3_m1_y1 := a13*b11
ind_x3_y1    := ind_x3_m1_y1
tot_x3_y1    := ind_x3_y1 + c13

# y1 ~ x4
ind_x4_m1_y1 := a14*b11
ind_x4_y1    := ind_x4_m1_y1
tot_x4_y1    := ind_x4_y1 + c14

# --------------------------------------------------------------------------------------

# MEDIATION MODEL 3.

  # --------------------------------------------------
  # lavaan syntax of mediation model generated by JASP
  # --------------------------------------------------

# dependent regression
Fatigue ~ b11*BPS + c11*RSES + c12*GSES + c13*DELTA_LOC

# mediator regression
BPS ~ a11*RSES + a12*GSES + a13*DELTA_LOC

# effect decomposition
# y1 ~ x1
ind_x1_m1_y1 := a11*b11
ind_x1_y1    := ind_x1_m1_y1
tot_x1_y1    := ind_x1_y1 + c11

# y1 ~ x2
ind_x2_m1_y1 := a12*b11
ind_x2_y1    := ind_x2_m1_y1
tot_x2_y1    := ind_x2_y1 + c12

# y1 ~ x3
ind_x3_m1_y1 := a13*b11
ind_x3_y1    := ind_x3_m1_y1
tot_x3_y1    := ind_x3_y1 + c13

# --------------------------------------------------------------------------------------

  # ---------------
  # VARIABLE NAMES:
  # ---------------

# RESPONSE AND MEDIATION VARIABLES FOR ALL MODELS:
# Fatigue: self-reported averaged frequency of daytime fatigue (response variable)
# BPS: scores in the Bedtime Procrastination Scale (mediation variable)

# EXPLANATORY VARIABLES IN MODEL 1:
# Neuroticism: scores in the Neuroticism scale of IPIP-BFAS
# Agreeableness: scores in the Agreeableness scale of IPIP-BFAS
# Conscientiousness: scores in the Conscientiousness scale of IPIP-BFAS
# Extraversion: scores in the Extraversion scale of IPIP-BFAS
# Openness_Intellect: scores in the Openness/Intellect scale of IPIP-BFAS

# EXPLANATORY VARIABLES IN MODEL 2:
# Industriousness_C: scores in the Industriousness subscale of IPIP-BFAS (aspect the Conscientiousness domain)
# Orderliness_C: scores in the Orderliness subscale of IPIP-BFAS (aspect the Conscientiousness domain)
# Volatility_N: scores in the Volatility subscale of IPIP-BFAS (aspect the Neuroticism domain)
# Withdrawal_N: scores in the Withdrawal subscale of IPIP-BFAS (aspect the Neuroticism domain)

# EXPLANATORY VARIABLES IN MODEL 3:
# RSES: scores in the Rosenberg Self-Esteem Scale
# GSES: scores in the General Self-Efficacy Scale
# DELTA_LOC: scores in the Locus of Control scale of the Delta Questionnaire
